# Supplementary material for: Differences in Nursing Complexity and Intensity Across Stroke Subtypes: A Retrospective Study Using Standardized Nursing Language
Source: Brain Sci. 2026 Apr 28;16(5):471. doi: 10.3390/brainsci16050471 (PMC13204901; doi:10.3390/brainsci16050471)
Supplement: Supplementary file 1 [file brainsci-16-00471-s001.zip]

Archive with 1 entries (1 files):
- brainsci-4269227-supplementary.pdf
